# Supplementary material for: Radiation-driven acceleration in the expanding WR140 dust shell
Source: Nature. 2022 Oct 12;610(7931):269–72. doi: 10.1038/s41586-022-05155-5 (PMC9556302; doi:10.1038/s41586-022-05155-5)
Supplement: Supplementary file 3 — Source Data Extended Data Fig. 4 [file 41586_2022_5155_MOESM3_ESM.xlsx]

## Sheet: Sheet1
Observation	Obs_date (MJD)	Phase	Time_since_bar_production (yr)	Bar_displacement (AU)	Bar_mean_displacement (AU)	Time_since_ellipse_production (yr)	Ellipse_displacement (AU)	Ellipse_mean_displacement (AU)
NIRC_ch4_masking_01jun	2.45207e+06	0.043	0.0158595	Not fitted	Not fitted	0.666101	238.71	238.71
NIRC_k_masking_01jun	2.45207e+06	0.043	0.0158595	Not fitted	Not fitted	0.666101	238.71	238.71
NIRC_k_masking_01jul	2.45212e+06	0.059	0.142736	Not fitted	Not fitted	0.792977	334.327	334.327
NIRC_pahcs_01jul	2.45212e+06	0.059	0.142736	Not fitted	Not fitted	0.792977	334.327	334.327
NIRC2_Kp_17jul	2457965	0.077	0.285472	96.2862	100.298	0.935713	404.369	407.656
NIRC2_Lp_17jul	2457965	0.077	0.285472	108.322	100.298	0.935713	414.231	407.656
NIRC2_Ms_17jul	2457965	0.077	0.285472	96.2862	100.298	0.935713	404.369	407.656
NIRC2_H_17nov	2458062	0.111	0.555084	245.73	245.73	1.20533	558.995	552.643
NIRC2_Kp_17nov	2458062	0.111	0.555084	245.73	245.73	1.20533	546.291	552.643
NIRC2_Kp_cor200_17nov	2458062	0.111	0.555084	245.73	245.73	1.20533	558.995	552.643
NIRC2_Lp_17nov	2458062	0.111	0.555084	245.73	245.73	1.20533	546.291	552.643
NIRC_pahcs_02jul	2.45248e+06	0.183	1.12603	534.088	534.088	1.77627	Not fitted	Not fitted
NIRC2_Lp_05oct	2453664	0.592	4.36931	2164.52	2164.52	5.01955	2592.46	2592.46
NIRC2_Ms_05oct	2453664	0.592	4.36931	2164.52	2164.52	5.01955	2592.46	2592.46
